# Supplementary material for: Synergism of dual AAV gene therapy and rapamycin rescues GSDIII phenotype in muscle and liver
Source: JCI Insight. 2024 May 16;9(11):e172614. doi: 10.1172/jci.insight.172614 (PMC11382881; doi:10.1172/jci.insight.172614)
Supplement: Supporting data values [file jciinsight-9-172614-s155.xlsx]

## Sheet: Figure 1C
Figure 1C
Glycogen content in heart, quadriceps, and triceps 12 months after vector injection
	Agl+/+	Agl-/-	Agl-/- AAV9-LiMP-GDEov
HEART	0	1.5	0.4
	0	1.5	0.3
	0	1.6	0.5
	0	2.3	0.5
	0
QUADRICEPS	0	5	3.5
	0	4.5	2.1
	0	5.2	2.6
	0	6.6	1.9
	0
TRICEPS	0.1	5.6	4.5
	0.2	5.3	3.7
	0.2	6.4	3.6
	0.2	6.4	3.4
	0.1

## Sheet: Figure 1F
Figure 1F
Glycogen content in liver 12 months after vector injection.
	Agl+/+	Agl-/-	Agl-/- AAV9-LiMP-GDEov
LIVER	0.65	4.17	2.34
	0.97	3.54	2.54
	1.06	4.94	4.58
	0.57	8.72	2.24
	1.31

## Sheet: Figure 1G
Figure 1G
Liver weight expressed as a percentage of body weight measured 12 months after vector injection
Agl+/+	Agl-/-	Agl-/- AAV9-LiMP-GDEov
4.03044	8.01254	8.87166
4.37152	7.26775	7.51471
3.95466	10.5967	6.67407
3.35705	7.43292	8.60185
4.38242

## Sheet: Figure 1H
Figure 1H
Glycemia measured one month or twelve months after vector injection
	Agl+/+	Agl-/-	Agl-/- AAV9-LiMP-GDEov
1 month post-injection	212	105	177
	200	113	133
	229	89	199
	175	78	139
	134
12 months post-injection	130	96	121
	134	110	128
	155	95	88
	161	86	138
	142

## Sheet: Figure 1I
Figure 1I
Wire hang test shown as number of falls per minute performed one month or twelve months after vector injection
	Agl+/+	Agl-/-	Agl-/- AAV9-LiMP-GDEov
1 month post-injection	3.46821	26.6667	16.4384
	3.17647	17.1429	16.6667
	0.333333	19.6721	11.4286
	5.39326	19.3548	13.4831
	1.86335
12 months post-injection	4.43182	43.6364	28.2353
	6.23377	34.2857	25.2632
	5.68047	34.2857	26.6667
	7.16418	40	18.4615
	2.04545

## Sheet: Figure 2B
Figure 2B
Glycogen content measured in liver and quadriceps at the end of the treatment.
	Agl+/+	Agl-/-	Agl-/- Rapamycin
LIVER	0.88	3.01	3.93
	0.91	3.57	5.2
	1.39	2.91	3.63
	1.24	N/A	5.15
	1.4	3.92	4.89
		3.55
QUADRICEPS	0	1.95	5.47
	0	2.51	4.02
	0	4.27	4.91
	0	2.35	3.61
	0	3.46	4.66
		4.75

## Sheet: Figure 2C
Figure 2C
Glycemia measured at the end of the treatment
Agl+/+	Agl-/-	Agl-/- Rapamycin
178	88	60
156	123	58
219	78	28
237	98	89
242	93	52
	97

## Sheet: Figure 2D
Figure 2D
Liver weight measured at the end of the treatment
Agl+/+	Agl-/-	Agl-/- Rapamycin
3.1585	2.219	3.6391
1.8848	3.4178	5.9819
1.4653	2.5231	2.6152
2.0137	2.68	5.5312
2.2175	3.8458	2.9593
	3.286

## Sheet: Figure 2G
Figure 2G
Quantifications of p62 proteins bands obtained by western blot in liver and triceps. Values are expressed as ratio to vinculin.
	Agl+/+	Agl-/-	Agl-/- Rapamycin
LIVER	0.99	3.47	1.37
	1	2.79	1.06
	1.09	2.58	1.71
	1.1	2.42	3.88
	0.82	1.8	0.76
		2.5
TRICEPS	0.83	0.08	2.71
	0.78	0.32	2.52
	0.33	0.14	2.03
	1.84	2.15	2.91
	1.21	0.5	3.01
		1.26

## Sheet: Figure 3B
Figure 3B
Quantifications of GDE proteins bands obtained by western blot in liver. Values are expressed as ratio to vinculin.
Agl-/- AAV9-LiMP-GDEov	Agl-/- Rapamycin, AAV9-LiMP-GDEov
0.1	0.06
0.17	0.13
0.2	0.17
0.17	0.06
0.2

[truncated: 23 more sheets: Figure 3C, Figure 3D, Figure 3E, Figure 3G, Figure 4D, Figure 6C, Supp Fig 1C, Supp Fig 2A, Supp Fig 2B, Supp Fig 2C, Supp Fig 2E, Supp Fig 2F, Supp Fig 2I, Supp Fig 2J, Supp Fig 4B, Supp Fig 4C, Supp Fig 4E, Supp Fig 6A, Supp Fig 6B, Supp Fig 6C …]
